# Supplementary material for: Global prevalence of Mycobacterium massiliense strains with recombinant rpoB genes (Rec-Mas) horizontally transferred from Mycobacterium abscessus: two major types, dominant circulating clone 7 and MLST ST46 sequence type
Source: Microbiol Spectr. 2024 Oct 21;12(12):e01935-24. doi: 10.1128/spectrum.01935-24 (PMC11619318; doi:10.1128/spectrum.01935-24)
Supplement: Supplemental tables — Tables S1 to S3. [file spectrum.01935-24-s0002.xlsx]

## Sheet: Supplementary Table 1
Table S1: Metadata of ST46 strains
Bioproject	Name (SRA accession, Accession No., WGS project No.)	country	ST type (pubMLST)	Subspecies	BioSample	years	strain	collected by	city	Cystic fibrosis	isolation source	Continent
PRJDB10333	DRR245164	Japan	46	massiliense	SAMD00244581	N/A	MabLRC104			N/A	N/A	Asia
PRJDB10333	DRR245172	Japan	46	massiliense	SAMD00244589	N/A	MabLRC112			N/A	N/A	Asia
PRJDB10333	DRR245173	Japan	46	massiliense	SAMD00244590	N/A	MabLRC113			N/A	N/A	Asia
PRJDB10333	DRR245188	Japan	46	massiliense	SAMD00244605	N/A	MabLRC127			N/A	N/A	Asia
PRJDB10333	DRR245199	Japan	46	massiliense	SAMD00244616	N/A	MabLRC138			N/A	N/A	Asia
PRJDB10333	DRR245286	Japan	46	massiliense	SAMD00244703	N/A	MabLRCA11			N/A	N/A	Asia
PRJDB10333	DRR245288	Japan	46	massiliense	SAMD00244705	N/A	MabLRCA13			N/A	N/A	Asia
PRJDB10566	DRR317383	Japan	46	massiliense	SAMD00246920	2015	JPN_051		Tokyo	non-CF	Respiratory system	Asia
PRJDB10566	DRR317389	Japan	46	massiliense	SAMD00246926	2016	JPN_057		Tokyo	non-CF	Respiratory system	Asia
PRJDB10566	DRR317398	Japan	46	massiliense	SAMD00246970	2016	JPN_102		Tokyo	non-CF	Respiratory system	Asia
PRJDB10566	DRR317460	Japan	46	massiliense	SAMD00247032	2016	JPN_164		Tokyo	non-CF	Respiratory system	Asia
PRJDB10566	DRR317512	Taiwan	46	massiliense	SAMD00247084	2014	TWN_030		Taipei	non-CF	Respiratory system	Asia
PRJDB10566	DRR317514	Taiwan	46	massiliense	SAMD00247086	2014	TWN_032		Taipei	non-CF	Respiratory system	Asia
PRJDB10566	DRR317567	Taiwan	46	massiliense	SAMD00247139	2016	TWN_101		Taipei	non-CF	Respiratory system	Asia
PRJDB10566	DRR317575	Taiwan	46	massiliense	SAMD00247147	2017	TWN_109		Taipei	non-CF	Respiratory system	Asia
PRJEB2779	FVGB01	United Kingdom	46	massiliense	SAMEA2070675	2008	347			N/A	Respiratory system	non-Asia
PRJEB2779	FVKH01	United Kingdom	46	massiliense	SAMEA2070895	2011	443			non-CF	Respiratory system	non-Asia
PRJEB2779	FVLN01	Netherlands	46	massiliense	SAMEA2259589	2011	784			CF	Respiratory system	non-Asia
PRJEB2779	FVNC01	United Kingdom	46	massiliense	SAMEA2069156	2012	495			CF	Respiratory system	non-Asia
PRJEB2779	FVNG01	United Kingdom	46	massiliense	SAMEA2071622	2012	10			CF	Respiratory system	non-Asia
PRJEB2779	FVOB01	Netherlands	46	massiliense	SAMEA2259590	2012	785			CF	Respiratory system	non-Asia
PRJEB2779	FVOC01	Australia	46	massiliense	SAMEA2259618	2012	813			CF	Respiratory system	non-Asia
PRJEB2779	FVOJ01	Netherlands	46	massiliense	SAMEA2259591	2012	786			CF	Respiratory system	non-Asia
PRJEB2779	FVSX01	United Kingdom	46	massiliense	SAMEA2069138	2015	441			non-CF	Respiratory system	non-Asia
PRJEB2779	FVUV01	Denmark	46	massiliense	SAMEA2153606	2015	519			CF	Respiratory system	non-Asia
PRJNA646278	JACDRI01	Germany	46	massiliense	SAMN15228280	2000	2677-16	National Reference Center for Mycobacteria	brostel	N/A	sputum	non-Asia
PRJNA392077	NKHI01	Brazil	46	massiliense	SAMN07281161	2010	1189	Adolfo Lutz Institute	Sao Paulo	N/A	sputum	non-Asia
PRJNA398137	NQOX01	China	46	massiliense	SAMN07501943	N/A	A70	Shanghai Pulmonary Hospital	Shanghai	N/A	sputum	Asia
PRJNA398137	NQPJ01	China	46	massiliense	SAMN07501931	N/A	A268	Shanghai Pulmonary Hospital	Shanghai	N/A	sputum	Asia
PRJNA398137	NQPN01	China	46	massiliense	SAMN07501927	N/A	A228	Shanghai Pulmonary Hospital	Shanghai	N/A	sputum	Asia
PRJNA398137	NQPP01	China	46	massiliense	SAMN07501925	N/A	a205	Shanghai Pulmonary Hospital	Shanghai	N/A	sputum	Asia
PRJNA398137	NQPU01	China	46	massiliense	SAMN07501919	N/A	5601	Shanghai Pulmonary Hospital	Shanghai	N/A	sputum	Asia
PRJNA398137	NQQB01	China	46	massiliense	SAMN07501912	N/A	287	Shanghai Pulmonary Hospital	Shanghai	N/A	sputum	Asia
PRJNA315990	NZ_CP014952.1	USA	46	massiliense	SAMN04572935	N/A	FLAC005	University of Michigan Medical School		CF	unknown	non-Asia
PRJNA448987	QDEN01	China	46	massiliense	SAMN08931135	2016	G203	Shanghai Pulmonary Hospital	Shanghai	N/A	sputum	Asia
PRJNA448987	QDEW01	China	46	massiliense	SAMN08931126	2017	G207	Shanghai Pulmonary Hospital	Jiangxi	N/A	sputum	Asia
PRJNA448987	QDEX01	China	46	massiliense	SAMN08931125	2017	175	Shanghai Pulmonary Hospital	Zhejiang	N/A	sputum	Asia
PRJNA488058	QXBR01	China	46	massiliense	SAMN09917529	2017	G137	Shanghai Pulmonary Hospital	Shanghai	N/A	sputum	Asia
PRJNA488058	QXBY01	China	46	massiliense	SAMN09917519	2016	G124	Shanghai Pulmonary Hospital		N/A	sputum	Asia
PRJNA488058	QXCL01	China	46	massiliense	SAMN09917505	2016	G105	Shanghai Pulmonary Hospital		N/A	sputum	Asia
PRJNA734660	SRR14719135	Singapore	46	massiliense	SAMN19517398	2017	RGM188	National University Hospital		non-CF	Abscess - left neck	Asia
PRJNA734660	SRR14719138	Singapore	46	massiliense	SAMN19517332	2018	RGM109	National University Hospital		non-CF	Bronl asp	Asia
PRJNA734660	SRR14719149	Singapore	46	massiliense	SAMN19517331	2018	RGM108	National University Hospital		non-CF	Forearm lf	Asia
PRJNA734660	SRR14719156	Singapore	46	massiliense	SAMN19517379	2018	RGM165	National University Hospital		non-CF	sputum	Asia
PRJNA734660	SRR14719167	Singapore	46	massiliense	SAMN19517368	2018	RGM151	National University Hospital		non-CF	sputum	Asia
PRJNA734660	SRR14719181	Singapore	46	massiliense	SAMN19517356	2018	RGM133	National University Hospital		non-CF	Abscess - Ischiorectal	Asia
PRJNA734660	SRR14719202	Singapore	46	massiliense	SAMN19517346	2018	RGM124	National University Hospital		non-CF	Sp in pox1	Asia
PRJNA734660	SRR14719208	Singapore	46	massiliense	SAMN19517520	2019	RGM80	National University Hospital		non-CF	Finger	Asia
PRJNA734660	SRR14719231	Singapore	46	massiliense	SAMN19517500	2019	RGM56	National University Hospital		non-CF	Tissue thigh	Asia
PRJNA734660	SRR14719235	Singapore	46	massiliense	SAMN19517496	2019	RGM51	National University Hospital		non-CF	sputum	Asia
PRJNA734660	SRR14719240	Singapore	46	massiliense	SAMN19517492	2019	RGM47	National University Hospital		non-CF	sputum	Asia
PRJNA734660	SRR14719250	Singapore	46	massiliense	SAMN19517483	2019	RGM36	National University Hospital		non-CF	sputum	Asia
PRJNA734660	SRR14719285	Singapore	46	massiliense	SAMN19517452	2017	RGM243	National University Hospital		non-CF	BAL	Asia
PRJNA734660	SRR14719313	Singapore	46	massiliense	SAMN19517335	2018	RGM113	National University Hospital		non-CF	sputum	Asia
PRJNA1133902	50375	South Korea	46	massiliense		2011	50375	Asan medical center		non-CF	sputum	Asia
PRJNA1133902	56120	South Korea	46	massiliense		2011	56120	Asan medical center		non-CF	sputum	Asia

## Sheet: Supplementary Table 2
Table S2: Genome assembly quality statistics
Genome assembly	contigs	Total length	GC (%)	N50
DRR245164	55	4816475	64.28	199515
DRR245172	79	4950621	64.19	112400
DRR245173	43	5070957	64.23	300094
DRR245188	66	5248872	64.13	160861
DRR245199	45	4889430	64.25	182298
DRR245286	85	5069714	64.22	118900
DRR245288	67	5071833	64.22	144049
DRR317383	15	5353229	64.1	1010834
DRR317389	6	4973679	64.24	3207405
DRR317398	9	4972254	64.24	1271388
DRR317460	19	5158666	64.25	919712
DRR317512	15	4950648	64.23	487398
DRR317514	10	5095373	64.11	1000834
DRR317567	20	5037977	64.23	618256
DRR317575	2	4935471	64.26	2923414
FVGB01	33	5382556	64.16	357761
FVKH01	31	5130780	64.03	593338
FVLN01	22	5202063	64.15	558853
FVNC01	18	4872274	64.25	490534
FVNG01	20	5167171	64.11	450138
FVOB01	14	5200886	64.16	2941063
FVOC01	13	4892953	64.26	741843
FVOJ01	21	5201293	64.15	576223
FVSX01	13	5108662	64.14	1285350
FVUV01	13	5239636	64.12	1030326
JACDRI01	51	4892275	64.2	347263
NKHI01	5	4940537	64.2	4807271
NQOX01	53	4777861	64.28	213157
NQPJ01	23	4786264	64.26	1104110
NQPN01	37	4868095	64.25	270355
NQPP01	19	4785864	64.16	558251
NQPU01	27	4712134	64.27	796646
NQQB01	20	4745971	64.29	449410
NZ_CP014952.1	1	4869298	64.25	4869298
QDEN01	3	4868603	64.24	3307546
QDEW01	16	5124602	64.08	492568
QDEX01	5	4941477	64.2	3207335
QXBR01	54	5236933	64.09	194841
QXBY01	8	4726521	64.31	1009024
QXCL01	3	4874123	64.25	4836328
SRR14719135	26	5097619	64.15	794736
SRR14719138	8	5161802	64.06	2843415
SRR14719149	11	5052989	64.09	1165248
SRR14719156	12	5007169	64.18	1051847
SRR14719167	25	4912824	64.22	1340569
SRR14719181	6	4903891	64.26	2747767
SRR14719202	14	4976423	64.24	794736
SRR14719208	1	4875205	64.25	4875205
SRR14719231	5	4953298	64.18	2687093
SRR14719235	10	5034572	64.1	1298703
SRR14719240	3	4930642	64.19	2797491
SRR14719250	6	4978720	64.18	2774573
SRR14719285	17	4935136	64.22	794736
SRR14719313	79	5182792	64.14	324027
50375	19	5042681	64.14	1035053
56120	4	5028117	64.18	1681097

## Sheet: Supplementary Table 3
Table S3: Interspecies recombination events in M. abscessus clones
Clones circulating	In Alignment				ABS	MAS	Detection method
	Begin	End	length	Recombinant	Minor Parental	Major Parental	RDP	GENECONV	Bootscan	Maxchi	Chimaera	SiSscan
DCC3	2362900	2385695	22795	CP029072.1	DCC4_FSIR01.fasta	DCC7_CP016191.1	5.7316e-117	2.0429e-207	6.0791e-132	3.6e-198	3.6e-198	1.91443e-42
	2684648	2696524	11876	CP029072.1	DCC1_CP034191.1	DCC6_FVNN01	7.4368e-194	4.3474e-181	1.0189e-268	3.6e-198	3.6e-198	4.82693e-36
DCC6	798773	805191	6418	FVNN01	DCC2_CP065276.1	DCC3_CP029072.1	1.0658e-106	1.69537e-85	2.13633e-85	1.96691e-27	4.16202e-27	1.13579e-13
	1932363	1951529	19166	FVNN01	DCC4_FSIR01	DCC3_CP029072.1	1.2e-298	7.8641e-259	4.3721e-285	3.6e-198	2.50077e-44	6.12697e-45
	2329377	2348243	18866	FVNN01	DCC4_FSKM01	DCC3_CP029072.1	5.3829e-274	2.1257e-206	1.95469e-56	3.6e-198	3.6e-198	7.45282e-37
	2388548	2413260	24712	FVNN01	DCC2_CP065276.1	DCC3_CP029072.1	8.1643e-241	6.6554e-268	2.9553e-150	3.6e-198	3.6e-198	9.65601e-46
DCC7	481004	517670	36666	CP016191.1	DCC4_FSKM01	ST46_FVGB01	1.2e-298	9.6e-306	5.47e-93	3.6e-198	3.6e-198	1.34e-72
	760248	846083	85835	CP016191.1	DCC2_CP065276.1	DCC3_CP029072.1	1.2e-298	2.2e-306	1.2e-110	3.6e-198	3.6e-198	2e-140
	1144801	1174701	29900	CP016191.1	DCC5_FSHZ01	DCC6_FVNN01	1.2e-298	3.8e-305	1.35e-70	3.6e-198	3.6e-198	1.35e-63
	1206621	1243577	36956	CP016191.1	DCC4_FSKM01	ST46_FVGB01	1.2e-298	5.9e-306	5.6e-116	3.6e-198	3.6e-198	3.18e-80
	*3131962	3237621	105659	CP016191.1	DCC2_CP065276.1	DCC3_CP029072.1	1.2e-298	2.5e-306	1.1e-267	3.6e-198	3.6e-198	4.4e-108
	3264145	3328547	64402	CP016191.1	DCC4_FSKM01	DCC3_CP029072.1	1.2e-298	5.7e-306	1.73e-52	3.6e-198	3.6e-198	1.99e-88
ST46	672935	685185	12250	FVLN01	DCC1_CP034191.1	DCC3_CP029072.1	2.0708e-190	1.5e-170	3.49e-64	8.35e-34	7.38e-35	7.87e-14
	944493	978101	33608	FVGB01	DCC5_FSHZ01	DCC7_CP016191.1	1.2e-298	3.2e-305	3.2e-254	3.6e-198	3.6e-198	1.52e-87
	1470204	1481142	10938	FVLN01	DCC2_CP065276.1	ST46_FVGB01	4.2882e-227	3.8e-225	6.3e-185	5.06e-19	5.05e-19	1.41e-19
	1496348	1524139	27791	FVLN01	DCC2_CP065276.1	ST46_FVGB01	1.2e-298	2.2e-306	7.12e-55	3.6e-198	3.6e-198	9.1e-80
	2578573	2598826	20253	FVGB01	DCC1_CP034191.1	DCC7_CP016191.1	1.2e-298	2.1e-305	7.19e-93	3.6e-198	3.6e-198	1.42e-56
	3312768	3460878	148110	FVGB01	DCC2_CP065276.1	ST46_FVNN01	1.2e-298	9.8e-307	1.4e-209	3.6e-198	3.6e-198	8.3e-174
The table shows the results of recombination detection analysis conducted using five genomes each from DCC and ST46. DCC1, 2, 4, and 5 belong to sub. abscessus, while DCC3, 6, and 7 belong to sub. massiliense. "Minor Parental" refers to the parental genome from which the recombinant gene originated, while "Major Parental" indicates the parental genome of the strain that received the recombinant g…
